# Supplementary material for: Systemic and local decorin levels mirror the clinical course of pancreatic cancer
Source: J Pathol Clin Res. 2025 Dec 14;12(1):e70066. doi: 10.1002/2056-4538.70066 (PMC12702688; doi:10.1002/2056-4538.70066)
Supplement: Supplementary file 2 — File S21. Raw data [file CJP2-12-e70066-s001.xlsx]

## Sheet: Serum decorin
Systemic and local decorin levels mirror the clinical course of pancreatic cancer
M Svensson et al. J Pathol Clin Res
https://doi.org/10.1002/2056-4538.70066
File S21. Raw data – serum decorin
Patient	Order	Month	Time_from_BL_months	IT_or_PARP_inhib	Treatment	Disease_stage	OS_months	Vital_status	RFS_months	Recurrence_status	Serum_DCN_NPX
Pat_001	1	BL	0	No	Palliative	Metastasized	7.42505	1	NA	NA	5.21733
Pat_001	2	1M	0.985647	No	Palliative	Metastasized	7.42505	1	NA	NA	5.29683
Pat_001	3	3M	2.6941	No	Palliative	Metastasized	7.42505	1	NA	NA	5.65001
Pat_002	1	BL	0	No	Palliative	Metastasized	5.19097	1	NA	NA	5.26603
Pat_002	2	1M	0.985647	No	Palliative	Metastasized	5.19097	1	NA	NA	5.40343
Pat_002	3	3M	2.82552	No	Palliative	Metastasized	5.19097	1	NA	NA	5.35688
Pat_003	1	BL	0	No	Palliative	Locally advanced	12.2875	1	NA	NA	4.9641
Pat_003	2	1M	0.919937	No	Palliative	Locally advanced	12.2875	1	NA	NA	5.10891
Pat_003	3		5.0268	No	Palliative	Locally advanced	12.2875	1	NA	NA	5.41763
Pat_003	4	6M	6.66954	No	Palliative	Locally advanced	12.2875	1	NA	NA	5.27606
Pat_004	1	BL	0	No	Palliative	Metastasized	6.53799	1	NA	NA	5.33522
Pat_004	2	1M	0.919937	No	Palliative	Metastasized	6.53799	1	NA	NA	5.65804
Pat_004	3	3M	2.75981	No	Palliative	Metastasized	6.53799	1	NA	NA	5.73326
Pat_004	4	6M	4.59968	No	Palliative	Metastasized	6.53799	1	NA	NA	5.71185
Pat_005	1	BL	0	No	Palliative	Metastasized	11.6304	1	NA	NA	5.32327
Pat_005	2	1M	0.919937	No	Palliative	Metastasized	11.6304	1	NA	NA	5.50574
Pat_005	3		4.33684	No	Palliative	Metastasized	11.6304	1	NA	NA	5.36039
Pat_005	4	6M	5.7496	No	Palliative	Metastasized	11.6304	1	NA	NA	5.34476
Pat_006	1	BL	0	No	Palliative	Locally advanced	13.963	1	NA	NA	5.06972
Pat_006	2	1M	0.952792	No	Palliative	Locally advanced	13.963	1	NA	NA	5.18565
Pat_006	3	3M	2.79267	No	Palliative	Locally advanced	13.963	1	NA	NA	5.36265
Pat_006	4		3.7126	No	Palliative	Locally advanced	13.963	1	NA	NA	5.56434
Pat_006	5	6M	5.55248	No	Palliative	Locally advanced	13.963	1	NA	NA	5.53295
Pat_007	1	BL	0	No	Palliative	Metastasized	10.4476	1	NA	NA	5.30001
Pat_007	2	1M	0.952792	No	Palliative	Metastasized	10.4476	1	NA	NA	5.06765
Pat_007	3	3M	3.25263	No	Palliative	Metastasized	10.4476	1	NA	NA	5.3668
Pat_007	4	6M	7.26093	No	Palliative	Metastasized	10.4476	1	NA	NA	5.1765
Pat_008	1	BL	0	No	Palliative	Metastasized	35.6468	1	NA	NA	5.11234
Pat_008	2	1M	0.919937	No	Palliative	Metastasized	35.6468	1	NA	NA	5.46637
Pat_008	3		2.52983	No	Palliative	Metastasized	35.6468	1	NA	NA	5.08859
Pat_008	4	3M	3.44976	No	Palliative	Metastasized	35.6468	1	NA	NA	5.2585
Pat_008	5	6M	4.82967	No	Palliative	Metastasized	35.6468	1	NA	NA	5.18926
Pat_009	1	BL	0	No	Palliative	Metastasized	36.2053	1	NA	NA	5.55009
Pat_009	2	1M	1.37991	No	Palliative	Metastasized	36.2053	1	NA	NA	5.64184
Pat_009	3	3M	2.75981	No	Palliative	Metastasized	36.2053	1	NA	NA	5.64718
Pat_009	4		4.13972	No	Palliative	Metastasized	36.2053	1	NA	NA	5.33387
Pat_010	1	BL	0	Yes	Palliative	Locally advanced	75.4661	0	NA	NA	4.91743
Pat_010	2	1M	1.37991	Yes	Palliative	Locally advanced	75.4661	0	NA	NA	5.50806
Pat_010	3	3M	2.56268	Yes	Palliative	Locally advanced	75.4661	0	NA	NA	5.52679
Pat_010	4		3.48262	Yes	Palliative	Locally advanced	75.4661	0	NA	NA	5.66171
Pat_010	5	6M	6.63669	Yes	Palliative	Locally advanced	75.4661	0	NA	NA	5.17548
Pat_011	1	BL	0	No	Adjuvant	NA	21.2238	1	6.43943	1	5.16555
Pat_011	2	1M	1.14992	No	Adjuvant	NA	21.2238	1	6.43943	1	5.09956
Pat_011	3	3M	3.18692	No	Adjuvant	NA	21.2238	1	6.43943	1	5.22067
Pat_011	4		4.10686	No	Adjuvant	NA	21.2238	1	6.43943	1	5.0825
Pat_011	5	6M	6.57098	No	Adjuvant	NA	21.2238	1	6.43943	1	5.17343
Pat_012	1	BL	0	No	Palliative	Locally advanced	6.76797	1	NA	NA	5.2907
Pat_012	2		1.83987	No	Palliative	Locally advanced	6.76797	1	NA	NA	5.87546
Pat_012	3		2.29984	No	Palliative	Locally advanced	6.76797	1	NA	NA	5.83127
Pat_012	4	3M	3.15407	No	Palliative	Locally advanced	6.76797	1	NA	NA	5.75939
Pat_013	1	BL	0	No	Adjuvant	NA	76.4189	0	12.9117	1	5.52075
Pat_013	2	1M	0.919937	No	Adjuvant	NA	76.4189	0	12.9117	1	5.41018
Pat_013	3	3M	2.75981	No	Adjuvant	NA	76.4189	0	12.9117	1	5.16246
Pat_013	4	6M	5.51962	No	Adjuvant	NA	76.4189	0	12.9117	1	5.05353
Pat_014	1	BL	0	No	Palliative	Locally advanced	16.0329	1	NA	NA	5.20496
Pat_014	2	1M	1.11707	No	Palliative	Locally advanced	16.0329	1	NA	NA	5.16919
Pat_014	3	3M	3.44976	No	Palliative	Locally advanced	16.0329	1	NA	NA	5.32729
Pat_015	1	BL	0	No	Adjuvant	NA	74.1191	0	72.8049	0	5.11902
Pat_015	2	1M	0.919937	No	Adjuvant	NA	74.1191	0	72.8049	0	5.07056
Pat_015	3	3M	3.44976	No	Adjuvant	NA	74.1191	0	72.8049	0	5.10597
Pat_015	4	6M	5.91388	No	Adjuvant	NA	74.1191	0	72.8049	0	5.19152
Pat_016	1	BL	0	No	Palliative	Locally advanced	12.1561	1	NA	NA	5.20661
Pat_016	2	1M	0.985647	No	Palliative	Locally advanced	12.1561	1	NA	NA	5.56878
Pat_016	3		2.82552	No	Palliative	Locally advanced	12.1561	1	NA	NA	5.44971
Pat_016	4	3M	3.02265	No	Palliative	Locally advanced	12.1561	1	NA	NA	5.40142
Pat_017	1	BL	0	No	Palliative	Metastasized	12.1561	1	NA	NA	5.24392
Pat_017	2	1M	0.919937	No	Palliative	Metastasized	12.1561	1	NA	NA	5.38105
Pat_017	3	3M	2.75981	No	Palliative	Metastasized	12.1561	1	NA	NA	5.16008
Pat_017	4	6M	5.7496	No	Palliative	Metastasized	12.1561	1	NA	NA	5.29418
Pat_018	1	BL	0	No	Palliative	Metastasized	2.06982	1	NA	NA	5.33908
Pat_019	1	BL	0	No	Palliative	Metastasized	8.44353	1	NA	NA	5.11945
Pat_019	2	1M	0.919937	No	Palliative	Metastasized	8.44353	1	NA	NA	5.19015
Pat_019	3	3M	3.02265	No	Palliative	Metastasized	8.44353	1	NA	NA	5.31303
Pat_019	4	6M	7.03095	No	Palliative	Metastasized	8.44353	1	NA	NA	5.52373
Pat_020	1	BL	0	No	Palliative	Locally advanced	15.0144	1	NA	NA	4.57634
Pat_020	2	1M	0.919937	No	Palliative	Locally advanced	15.0144	1	NA	NA	5.39959
Pat_020	3	3M	2.98979	No	Palliative	Locally advanced	15.0144	1	NA	NA	5.60082
Pat_021	1	BL	0	No	Palliative	Locally advanced	4.36961	1	NA	NA	4.91662
Pat_021	2	1M	1.14992	No	Palliative	Locally advanced	4.36961	1	NA	NA	5.28274
Pat_021	3	3M	2.3327	No	Palliative	Locally advanced	4.36961	1	NA	NA	6.20525
Pat_022	1	BL	0	No	Palliative	Metastasized	1.05133	1	NA	NA	5.25523
Pat_022	2	1M	0.492823	No	Palliative	Metastasized	1.05133	1	NA	NA	5.93718
Pat_023	1	BL	0	No	Adjuvant	NA	44.3532	1	25.7248	1	5.54833
Pat_023	2	1M	0.985647	No	Adjuvant	NA	44.3532	1	25.7248	1	5.35146
Pat_023	3	3M	3.08836	No	Adjuvant	NA	44.3532	1	25.7248	1	5.60814
Pat_023	4		4.0083	No	Adjuvant	NA	44.3532	1	25.7248	1	5.64327
Pat_024	1	BL	0	No	Palliative	Locally advanced	7.3922	1	NA	NA	5.05648
Pat_024	2	1M	1.41276	No	Palliative	Locally advanced	7.3922	1	NA	NA	5.66436
Pat_024	3	3M	2.3327	No	Palliative	Locally advanced	7.3922	1	NA	NA	5.9639
Pat_024	4		3.7126	No	Palliative	Locally advanced	7.3922	1	NA	NA	5.85983
Pat_024	5	6M	6.01244	No	Palliative	Locally advanced	7.3922	1	NA	NA	5.55199
Pat_025	1	BL	0	No	Palliative	Locally advanced	6.47228	1	NA	NA	5.21346
Pat_025	2	1M	1.21563	No	Palliative	Locally advanced	6.47228	1	NA	NA	5.00433
Pat_025	3	3M	2.82552	No	Palliative	Locally advanced	6.47228	1	NA	NA	5.34236
Pat_026	1	BL	0	No	Palliative	Locally advanced	16.2957	1	NA	NA	5.20214
Pat_026	2	1M	0.919937	No	Palliative	Locally advanced	16.2957	1	NA	NA	5.41533
Pat_026	3	3M	3.51547	No	Palliative	Locally advanced	16.2957	1	NA	NA	5.45392
Pat_026	4		4.40255	No	Palliative	Locally advanced	16.2957	1	NA	NA	5.55333
Pat_027	1	BL	0	No	Palliative	Metastasized	6.2423	1	NA	NA	5.31169
Pat_027	2	1M	0.919937	No	Palliative	Metastasized	6.2423	1	NA	NA	5.61372
Pat_027	3	3M	3.58118	No	Palliative	Metastasized	6.2423	1	NA	NA	5.93504
Pat_027	4	6M	4.50112	No	Palliative	Metastasized	6.2423	1	NA	NA	6.65482
Pat_028	1	BL	0	No	Palliative	Locally advanced	16.4271	1	NA	NA	5.22411
Pat_028	2	3M	2.06986	No	Palliative	Locally advanced	16.4271	1	NA	NA	5.14246
Pat_028	3	6M	5.55248	No	Palliative	Locally advanced	16.4271	1	NA	NA	5.16703
Pat_028	4	>7.5M	8.90367	No	Palliative	Locally advanced	16.4271	1	NA	NA	5.35575
Pat_029	1	BL	0	No	Adjuvant	NA	25.5606	1	11.2361	1	5.64791
Pat_029	2	1M	0.919937	No	Adjuvant	NA	25.5606	1	11.2361	1	5.55734
Pat_030	1	BL	0	No	Palliative	Metastasized	3.28542	1	NA	NA	4.89602
Pat_030	2	1M	0.919937	No	Palliative	Metastasized	3.28542	1	NA	NA	5.34153
Pat_030	3	3M	2.29984	No	Palliative	Metastasized	3.28542	1	NA	NA	5.24144
Pat_031	1	BL	0	No	Palliative	Metastasized	1.67556	1	NA	NA	4.97599
Pat_031	2	1M	0.492823	No	Palliative	Metastasized	1.67556	1	NA	NA	5.97892
Pat_032	1	BL	0	No	Palliative	Locally advanced	22.8337	1	NA	NA	5.22885
Pat_032	2	1M	0.952792	No	Palliative	Locally advanced	22.8337	1	NA	NA	5.52002
Pat_032	3		1.87273	No	Palliative	Locally advanced	22.8337	1	NA	NA	5.52708
Pat_033	1	BL	0	No	Adjuvant	NA	31.1786	1	22.8337	1	4.74464
Pat_033	2	1M	0.952792	No	Adjuvant	NA	31.1786	1	22.8337	1	5.19231
Pat_033	3	3M	2.3327	No	Adjuvant	NA	31.1786	1	22.8337	1	5.29747
Pat_034	1	BL	0	No	Palliative	Locally advanced	7.8193	1	NA	NA	5.13959
Pat_034	2	1M	1.11707	No	Palliative	Locally advanced	7.8193	1	NA	NA	5.47759
Pat_034	3	3M	3.64689	No	Palliative	Locally advanced	7.8193	1	NA	NA	5.29809
Pat_035	1	BL	0	No	Adjuvant	NA	55.6879	1	18.7926	1	5.31311
Pat_035	2	1M	0.919937	No	Adjuvant	NA	55.6879	1	18.7926	1	5.11882
Pat_035	3	3M	3.67975	No	Adjuvant	NA	55.6879	1	18.7926	1	5.09583
Pat_035	4	6M	4.59968	No	Adjuvant	NA	55.6879	1	18.7926	1	5.19283
Pat_036	1	BL	0	No	Palliative	Locally advanced	36.3039	1	NA	NA	5.33387
Pat_036	2	1M	0.919937	No	Palliative	Locally advanced	36.3039	1	NA	NA	5.13247
Pat_036	3	3M	3.21978	No	Palliative	Locally advanced	36.3039	1	NA	NA	6.16909
Pat_036	4	6M	6.17672	No	Palliative	Locally advanced	36.3039	1	NA	NA	5.88065
Pat_037	1	BL	0	Yes	Adjuvant	NA	64.5914	1	6.96509	1	6.05123
Pat_037	2	1M	1.14992	Yes	Adjuvant	NA	64.5914	1	6.96509	1	6.07955
Pat_037	3	3M	2.06986	Yes	Adjuvant	NA	64.5914	1	6.96509	1	6.27465
Pat_038	1	BL	0	No	Adjuvant	NA	62.8172	0	51.8768	0	5.5073
Pat_038	2	1M	0.689953	No	Adjuvant	NA	62.8172	0	51.8768	0	5.64709
Pat_038	3		1.37991	No	Adjuvant	NA	62.8172	0	51.8768	0	5.53646
Pat_038	4	6M	4.86252	No	Adjuvant	NA	62.8172	0	51.8768	0	5.8551
Pat_039	1	BL	0	No	Palliative	Metastasized	5.15811	1	NA	NA	5.09109
Pat_039	2	1M	1.11707	No	Palliative	Metastasized	5.15811	1	NA	NA	5.59617
Pat_040	1	1M	0.887082	No	Palliative	Metastasized	14.193	1	NA	NA	6.15769
Pat_040	2	3M	2.98979	No	Palliative	Metastasized	14.193	1	NA	NA	6.2862
Pat_040	3	6M	4.82967	No	Palliative	Metastasized	14.193	1	NA	NA	6.53053
Pat_041	1	BL	0	No	Palliative	Metastasized	5.48665	1	NA	NA	5.75476
Pat_041	2	1M	0.919937	No	Palliative	Metastasized	5.48665	1	NA	NA	5.61318
Pat_041	3	3M	3.02265	No	Palliative	Metastasized	5.48665	1	NA	NA	5.79428
Pat_042	1	BL	0	No	Palliative	Locally advanced	9.79055	1	NA	NA	5.43329
Pat_042	2		2.29984	No	Palliative	Locally advanced	9.79055	1	NA	NA	5.3013
Pat_042	3	3M	3.21978	No	Palliative	Locally advanced	9.79055	1	NA	NA	5.46107
Pat_043	1	BL	0	No	Palliative	Locally advanced	13.7331	1	NA	NA	4.92786
Pat_043	2	1M	0.919937	No	Palliative	Locally advanced	13.7331	1	NA	NA	5.21529
Pat_043	3		1.83987	No	Palliative	Locally advanced	13.7331	1	NA	NA	5.0872
Pat_043	4	6M	6.27528	No	Palliative	Locally advanced	13.7331	1	NA	NA	5.35719
Pat_044	1	BL	0	No	Palliative	Metastasized	3.74538	1	NA	NA	5.62854
Pat_044	2	1M	0.459968	No	Palliative	Metastasized	3.74538	1	NA	NA	5.62334
Pat_045	1	BL	0	No	Adjuvant	NA	59.4661	0	26.4805	1	4.99715
Pat_045	2	1M	0.919937	No	Adjuvant	NA	59.4661	0	26.4805	1	5.0172
Pat_045	3	3M	2.13557	No	Adjuvant	NA	59.4661	0	26.4805	1	5.00759
Pat_046	1	BL	0	No	Palliative	Metastasized	4.50103	1	NA	NA	5.28554
Pat_046	2		1.57703	No	Palliative	Metastasized	4.50103	1	NA	NA	5.588
Pat_046	3	3M	2.037	No	Palliative	Metastasized	4.50103	1	NA	NA	6.15755
Pat_047	1	BL	0	No	Adjuvant	NA	64.6571	0	59.1376	0	5.23905
Pat_047	2	1M	0.919937	No	Adjuvant	NA	64.6571	0	59.1376	0	5.18523
Pat_047	3	3M	2.75981	No	Adjuvant	NA	64.6571	0	59.1376	0	5.20377
Pat_048	1	BL	0	No	Adjuvant	NA	11.3347	1	4.43532	1	5.15328
Pat_048	2	1M	0.919937	No	Adjuvant	NA	11.3347	1	4.43532	1	5.32631
Pat_048	3		1.83987	No	Adjuvant	NA	11.3347	1	4.43532	1	5.33114
Pat_049	1	BL	0	No	Palliative	Metastasized	6.20945	1	NA	NA	4.64747
Pat_049	2	1M	0.952792	No	Palliative	Metastasized	6.20945	1	NA	NA	5.25164
Pat_049	3		1.80702	No	Palliative	Metastasized	6.20945	1	NA	NA	4.83434
Pat_050	1	BL	0	No	Palliative	Metastasized	3.61396	1	NA	NA	6.05564
Pat_050	2	1M	0.919937	No	Palliative	Metastasized	3.61396	1	NA	NA	6.57972
Pat_051	1	BL	0	No	Palliative	Metastasized	8.1807	1	NA	NA	5.29033
Pat_051	2	1M	1.0185	No	Palliative	Metastasized	8.1807	1	NA	NA	5.8541
Pat_051	3	3M	2.85837	No	Palliative	Metastasized	8.1807	1	NA	NA	6.01025
Pat_052	1	BL	0	No	Palliative	Metastasized	6.30801	1	NA	NA	5.14705
Pat_052	2	1M	0.919937	No	Palliative	Metastasized	6.30801	1	NA	NA	5.22439
Pat_052	3		1.83987	No	Palliative	Metastasized	6.30801	1	NA	NA	5.53356
Pat_053	1	BL	0	No	Palliative	Locally advanced	17.9713	1	NA	NA	5.1887
Pat_053	2	1M	1.0185	No	Palliative	Locally advanced	17.9713	1	NA	NA	5.29502
Pat_053	3	3M	2.39841	No	Palliative	Locally advanced	17.9713	1	NA	NA	5.21448
Pat_053	4	6M	6.83382	No	Palliative	Locally advanced	17.9713	1	NA	NA	5.21874
Pat_054	1	BL	0	No	Palliative	Metastasized	1.9384	1	NA	NA	5.07239
Pat_054	2	1M	0.459968	No	Palliative	Metastasized	1.9384	1	NA	NA	5.30195
Pat_055	1	BL	0	No	Palliative	Metastasized	1.37988	1	NA	NA	5.97531
Pat_056	1	BL	0	No	Adjuvant	NA	15.3429	1	13.7002	1	5.14052
Pat_056	2	1M	0.887082	No	Adjuvant	NA	15.3429	1	13.7002	1	5.28095
Pat_056	3	3M	3.67975	No	Adjuvant	NA	15.3429	1	13.7002	1	5.69734
Pat_056	4	6M	5.65104	No	Adjuvant	NA	15.3429	1	13.7002	1	5.56051
Pat_057	1	BL	0	No	Adjuvant	NA	21.848	1	17.7413	1	5.4005
Pat_057	2	1M	0.919937	No	Adjuvant	NA	21.848	1	17.7413	1	5.59823
Pat_057	3	3M	3.7126	No	Adjuvant	NA	21.848	1	17.7413	1	5.53447
Pat_057	4	6M	6.37385	No	Adjuvant	NA	21.848	1	17.7413	1	6.22618
Pat_058	1	BL	0	No	Adjuvant	NA	56.4764	0	55.5893	0	5.34284
Pat_058	2	1M	0.919937	No	Adjuvant	NA	56.4764	0	55.5893	0	5.4822
Pat_058	3	3M	3.67975	No	Adjuvant	NA	56.4764	0	55.5893	0	5.49739
Pat_058	4		4.79681	No	Adjuvant	NA	56.4764	0	55.5893	0	5.64484
Pat_058	5	6M	5.94673	No	Adjuvant	NA	56.4764	0	55.5893	0	5.54452
Pat_059	1	BL	0	No	Palliative	Locally advanced	6.76797	1	NA	NA	5.2364
Pat_059	2	1M	0.919937	No	Palliative	Locally advanced	6.76797	1	NA	NA	5.26873
Pat_060	1	BL	0	No	Palliative	Locally advanced	14.7515	1	NA	NA	4.86149
Pat_060	2	1M	0.919937	No	Palliative	Locally advanced	14.7515	1	NA	NA	5.15732
Pat_060	3	3M	3.18692	No	Palliative	Locally advanced	14.7515	1	NA	NA	5.29994
Pat_060	4	6M	6.14386	No	Palliative	Locally advanced	14.7515	1	NA	NA	5.43903
Pat_061	1	BL	0	No	Adjuvant	NA	56.2464	0	54.8994	0	5.05766
Pat_061	2	1M	0.919937	No	Adjuvant	NA	56.2464	0	54.8994	0	5.62804
Pat_061	3	3M	3.67975	No	Adjuvant	NA	56.2464	0	54.8994	0	5.61988
Pat_061	4	6M	5.25678	No	Adjuvant	NA	56.2464	0	54.8994	0	5.31396
Pat_062	1	BL	0	No	Palliative	Metastasized	9.69199	1	NA	NA	5.16424
Pat_062	2	1M	0.919937	No	Palliative	Metastasized	9.69199	1	NA	NA	5.57407
Pat_062	3	3M	2.82552	No	Palliative	Metastasized	9.69199	1	NA	NA	5.40089
Pat_063	1	BL	0	No	Adjuvant	NA	18.3326	1	9.49487	1	4.9372
Pat_063	2	1M	0.919937	No	Adjuvant	NA	18.3326	1	9.49487	1	5.15879
Pat_063	3	3M	2.75981	No	Adjuvant	NA	18.3326	1	9.49487	1	5.1
Pat_063	4	6M	4.56683	No	Adjuvant	NA	18.3326	1	9.49487	1	5.13634
Pat_063	5	>7.5M	8.41085	No	Adjuvant	NA	18.3326	1	9.49487	1	5.06183
Pat_063	6	>7.5M	9.33079	No	Adjuvant	NA	18.3326	1	9.49487	1	5.11867
Pat_063	7	>7.5M	10.7107	No	Adjuvant	NA	18.3326	1	9.49487	1	5.02008
Pat_064	1	BL	0	No	Palliative	Locally advanced	33.117	1	NA	NA	5.34685
Pat_064	2	1M	0.919937	No	Palliative	Locally advanced	33.117	1	NA	NA	5.33931
Pat_064	3	3M	2.72696	No	Palliative	Locally advanced	33.117	1	NA	NA	5.24572
Pat_064	4	6M	5.05965	No	Palliative	Locally advanced	33.117	1	NA	NA	5.72014
Pat_064	5	>7.5M	8.47656	No	Palliative	Locally advanced	33.117	1	NA	NA	5.36743
Pat_065	1	BL	0	No	Palliative	Locally advanced	40.9692	1	NA	NA	5.12088
Pat_065	2	1M	0.689953	No	Palliative	Locally advanced	40.9692	1	NA	NA	5.10089
Pat_065	3	3M	2.98979	No	Palliative	Locally advanced	40.9692	1	NA	NA	5.38596
Pat_065	4	6M	6.20957	No	Palliative	Locally advanced	40.9692	1	NA	NA	5.66144
Pat_066	1	BL	0	No	Palliative	Metastasized	7.49076	1	NA	NA	5.07672
Pat_066	2	1M	1.14992	No	Palliative	Metastasized	7.49076	1	NA	NA	5.00833
Pat_066	3	3M	2.56268	No	Palliative	Metastasized	7.49076	1	NA	NA	5.15926
Pat_067	1	BL	0	No	Palliative	Metastasized	3.154	1	NA	NA	5.68401
Pat_067	2	1M	0.919937	No	Palliative	Metastasized	3.154	1	NA	NA	5.6216
Pat_068	1	BL	0	No	Palliative	Metastasized	14.4887	1	NA	NA	5.51672
Pat_068	2	1M	1.05136	No	Palliative	Metastasized	14.4887	1	NA	NA	6.09498
Pat_068	3	3M	3.12121	No	Palliative	Metastasized	14.4887	1	NA	NA	5.91968
Pat_069	1	BL	0	No	Adjuvant	NA	40.2464	1	17.7741	1	5.24224
Pat_069	2	1M	0.919937	No	Adjuvant	NA	40.2464	1	17.7741	1	5.38828
Pat_069	3	6M	4.82967	No	Adjuvant	NA	40.2464	1	17.7741	1	5.24011
Pat_070	1	BL	0	No	Palliative	Metastasized	1.60986	1	NA	NA	5.25431
Pat_071	1	BL	0	No	Adjuvant	NA	30.2259	1	8.34497	1	5.25219
Pat_071	2	1M	0.919937	No	Adjuvant	NA	30.2259	1	8.34497	1	5.19282
Pat_071	3	3M	2.98979	No	Adjuvant	NA	30.2259	1	8.34497	1	5.08609
Pat_071	4		5.12536	No	Adjuvant	NA	30.2259	1	8.34497	1	5.22558
Pat_071	5	6M	6.83382	No	Adjuvant	NA	30.2259	1	8.34497	1	5.14031
Pat_072	1	BL	0	No	Palliative	Metastasized	11.9918	1	NA	NA	5.7074
Pat_072	2	1M	1.37991	No	Palliative	Metastasized	11.9918	1	NA	NA	5.76542
Pat_072	3		2.29984	No	Palliative	Metastasized	11.9918	1	NA	NA	5.6107
Pat_072	4	3M	3.44976	No	Palliative	Metastasized	11.9918	1	NA	NA	5.6804
Pat_072	5	6M	6.20957	No	Palliative	Metastasized	11.9918	1	NA	NA	5.4304
Pat_073	1	BL	0	No	Palliative	Metastasized	7.09651	1	NA	NA	4.81299
Pat_073	2	1M	0.919937	No	Palliative	Metastasized	7.09651	1	NA	NA	5.40017
Pat_073	3	3M	3.18692	No	Palliative	Metastasized	7.09651	1	NA	NA	5.74624
Pat_074	1	BL	0	No	Palliative	Metastasized	4.20534	1	NA	NA	5.15279
Pat_074	2	1M	0.919937	No	Palliative	Metastasized	4.20534	1	NA	NA	5.48597
Pat_074	3		1.87273	No	Palliative	Metastasized	4.20534	1	NA	NA	5.67786
Pat_075	1	BL	0	No	Palliative	Metastasized	21.5852	1	NA	NA	5.49702
Pat_075	2	1M	0.952792	No	Palliative	Metastasized	21.5852	1	NA	NA	5.44688
Pat_075	3		1.87273	No	Palliative	Metastasized	21.5852	1	NA	NA	5.64236
Pat_075	4	3M	2.79267	No	Palliative	Metastasized	21.5852	1	NA	NA	5.53671
Pat_075	5	6M	6.20957	No	Palliative	Metastasized	21.5852	1	NA	NA	5.30495
Pat_075	6	>7.5M	7.85232	No	Palliative	Metastasized	21.5852	1	NA	NA	5.41909
Pat_076	1	BL	0	No	Palliative	Locally advanced	19.8111	1	NA	NA	5.3004
Pat_076	2	1M	0.919937	No	Palliative	Locally advanced	19.8111	1	NA	NA	5.30467
Pat_076	3	3M	2.75981	No	Palliative	Locally advanced	19.8111	1	NA	NA	5.31303
Pat_076	4	6M	5.7496	No	Palliative	Locally advanced	19.8111	1	NA	NA	5.1008
Pat_076	5	>7.5M	7.81946	No	Palliative	Locally advanced	19.8111	1	NA	NA	5.25684
Pat_076	6	>7.5M	11.5321	No	Palliative	Locally advanced	19.8111	1	NA	NA	5.07633
Pat_077	1	BL	0	No	Palliative	Locally advanced	6.14374	1	NA	NA	5.0822
Pat_077	2	1M	0.952792	No	Palliative	Locally advanced	6.14374	1	NA	NA	5.30187
Pat_078	1	BL	0	No	Palliative	Metastasized	7.32649	1	NA	NA	4.84491
Pat_078	2	1M	0.952792	No	Palliative	Metastasized	7.32649	1	NA	NA	5.03519
Pat_078	3	3M	2.98979	No	Palliative	Metastasized	7.32649	1	NA	NA	5.2907
Pat_078	4		4.17257	No	Palliative	Metastasized	7.32649	1	NA	NA	5.5704
Pat_079	1	BL	0	No	Adjuvant	NA	51.7454	0	49.0513	0	5.13437
Pat_079	2	1M	1.14992	No	Adjuvant	NA	51.7454	0	49.0513	0	5.21562
Pat_079	3	3M	3.12121	No	Adjuvant	NA	51.7454	0	49.0513	0	5.1731
Pat_079	4	6M	6.7024	No	Adjuvant	NA	51.7454	0	49.0513	0	5.20234
Pat_080	1	BL	0	No	Palliative	Locally advanced	7.26078	1	NA	NA	5.35848
Pat_080	2	1M	1.05136	No	Palliative	Locally advanced	7.26078	1	NA	NA	5.31513
Pat_080	3	3M	2.95694	No	Palliative	Locally advanced	7.26078	1	NA	NA	5.49557
Pat_081	1	BL	0	No	Palliative	Metastasized	10.5791	1	NA	NA	5.40794
Pat_081	2	1M	0.919937	No	Palliative	Metastasized	10.5791	1	NA	NA	5.35651
Pat_081	3	3M	3.90973	No	Palliative	Metastasized	10.5791	1	NA	NA	5.3291
Pat_081	4	6M	4.82967	No	Palliative	Metastasized	10.5791	1	NA	NA	5.53312
Pat_082	1	BL	0	No	Palliative	Metastasized	37.7166	1	NA	NA	5.72188
Pat_082	2	1M	0.919937	No	Palliative	Metastasized	37.7166	1	NA	NA	5.93904
Pat_082	3	3M	2.98979	No	Palliative	Metastasized	37.7166	1	NA	NA	6.00055
Pat_083	1	BL	0	No	Palliative	Metastasized	2.29979	1	NA	NA	5.40826
Pat_083	2	1M	0.821372	No	Palliative	Metastasized	2.29979	1	NA	NA	5.74934
Pat_083	3		1.28134	No	Palliative	Metastasized	2.29979	1	NA	NA	5.98643
Pat_084	1	BL	0	No	Palliative	Metastasized	1.44559	1	NA	NA	5.3353
Pat_085	1	BL	0	No	Adjuvant	NA	3.61396	1	1.97125	1	5.86338
Pat_086	1	BL	0	No	Palliative	Locally advanced	8.64066	1	NA	NA	5.3366
Pat_086	2	1M	0.919937	No	Palliative	Locally advanced	8.64066	1	NA	NA	6.48879
Pat_086	3	3M	2.43126	No	Palliative	Locally advanced	8.64066	1	NA	NA	5.614
Pat_087	1	BL	0	No	Adjuvant	NA	34.2341	1	16.5257	1	5.51959
Pat_087	2	1M	0.919937	No	Adjuvant	NA	34.2341	1	16.5257	1	5.7139
Pat_087	3	3M	2.79267	No	Adjuvant	NA	34.2341	1	16.5257	1	5.88511
Pat_087	4	6M	4.63254	No	Adjuvant	NA	34.2341	1	16.5257	1	5.70223
Pat_088	1	BL	0	No	Palliative	Metastasized	5.25667	1	NA	NA	5.00929
Pat_088	2	1M	0.919937	No	Palliative	Metastasized	5.25667	1	NA	NA	5.18683
Pat_089	1	BL	0	No	Palliative	Metastasized	4.3039	1	NA	NA	5.23169
Pat_090	1	BL	0	No	Adjuvant	NA	39.3922	1	5.74949	1	5.33942
Pat_090	2	1M	0.919937	No	Adjuvant	NA	39.3922	1	5.74949	1	5.32269
Pat_090	3		1.87273	No	Adjuvant	NA	39.3922	1	5.74949	1	5.36586
Pat_091	1	BL	0	No	Palliative	Locally advanced	11.3018	1	NA	NA	5.36457
Pat_091	2	1M	0.919937	No	Palliative	Locally advanced	11.3018	1	NA	NA	5.19045
Pat_091	3	3M	2.98979	No	Palliative	Locally advanced	11.3018	1	NA	NA	5.21027
Pat_091	4		3.90973	No	Palliative	Locally advanced	11.3018	1	NA	NA	4.99447
Pat_092	1	BL	0	No	Palliative	Metastasized	10.2834	1	NA	NA	5.43916
Pat_092	2	1M	0.952792	No	Palliative	Metastasized	10.2834	1	NA	NA	5.56969
Pat_092	3	3M	2.92408	No	Palliative	Metastasized	10.2834	1	NA	NA	5.14104
Pat_092	4		3.94259	No	Palliative	Metastasized	10.2834	1	NA	NA	5.23329
Pat_092	5	6M	4.89538	No	Palliative	Metastasized	10.2834	1	NA	NA	5.33609
Pat_093	1	BL	0	No	Palliative	Metastasized	8.27926	1	NA	NA	5.6133
Pat_093	2	1M	0.919937	No	Palliative	Metastasized	8.27926	1	NA	NA	5.46338
Pat_093	3		2.75981	No	Palliative	Metastasized	8.27926	1	NA	NA	5.34903
Pat_093	4	3M	3.21978	No	Palliative	Metastasized	8.27926	1	NA	NA	5.2663
Pat_093	5		3.67975	No	Palliative	Metastasized	8.27926	1	NA	NA	5.50262
Pat_094	1	BL	0	No	Palliative	Metastasized	5.42094	1	NA	NA	4.85849
Pat_094	2	1M	0.919937	No	Palliative	Metastasized	5.42094	1	NA	NA	5.07046
Pat_094	3	3M	2.89123	No	Palliative	Metastasized	5.42094	1	NA	NA	5.22497
Pat_095	1	BL	0	No	Palliative	Metastasized	24.8049	1	NA	NA	5.1436
Pat_095	2	1M	0.919937	No	Palliative	Metastasized	24.8049	1	NA	NA	5.17441
Pat_095	3	3M	2.46412	No	Palliative	Metastasized	24.8049	1	NA	NA	5.2622
Pat_095	4	6M	6.80096	No	Palliative	Metastasized	24.8049	1	NA	NA	5.11072
Pat_095	5	>7.5M	10.2507	No	Palliative	Metastasized	24.8049	1	NA	NA	5.25221
Pat_096	1	BL	0	No	Adjuvant	NA	38.5051	0	13.5359	1	5.33744
Pat_096	2	1M	1.14992	No	Adjuvant	NA	38.5051	0	13.5359	1	5.51533
Pat_096	3	6M	6.99809	No	Adjuvant	NA	38.5051	0	13.5359	1	5.30889
Pat_097	1	BL	0	No	Palliative	Metastasized	5.8152	1	NA	NA	5.18601
Pat_097	2	1M	0.624243	No	Palliative	Metastasized	5.8152	1	NA	NA	5.02559
Pat_097	3	3M	3.64689	No	Palliative	Metastasized	5.8152	1	NA	NA	5.41133
Pat_098	1	BL	0	No	Palliative	Locally advanced	22.3737	1	NA	NA	5.12019
Pat_098	2	1M	0.919937	No	Palliative	Locally advanced	22.3737	1	NA	NA	5.18837
Pat_098	3		2.3327	No	Palliative	Locally advanced	22.3737	1	NA	NA	5.04807
Pat_098	4	3M	2.82552	No	Palliative	Locally advanced	22.3737	1	NA	NA	4.88962
Pat_098	5	6M	5.84817	No	Palliative	Locally advanced	22.3737	1	NA	NA	5.09606
Pat_099	1	BL	0	No	Adjuvant	NA	40.1478	0	15.6057	1	5.33278
Pat_099	2	1M	1.21563	No	Adjuvant	NA	40.1478	0	15.6057	1	5.20153
Pat_099	3	3M	3.21978	No	Adjuvant	NA	40.1478	0	15.6057	1	5.21426
Pat_099	4		5.58533	No	Adjuvant	NA	40.1478	0	15.6057	1	5.23944
Pat_099	5	6M	6.20957	No	Adjuvant	NA	40.1478	0	15.6057	1	5.08035
Pat_100	1	BL	0	No	Palliative	Metastasized	4.56674	1	NA	NA	5.24453
Pat_100	2	1M	0.919937	No	Palliative	Metastasized	4.56674	1	NA	NA	5.27704
Pat_100	3	3M	2.037	No	Palliative	Metastasized	4.56674	1	NA	NA	5.30036
Pat_101	1	BL	0	No	Palliative	Metastasized	10.0205	1	NA	NA	5.03407
Pat_101	2	1M	0.952792	No	Palliative	Metastasized	10.0205	1	NA	NA	5.30265
Pat_101	3	3M	3.08836	No	Palliative	Metastasized	10.0205	1	NA	NA	5.77981
Pat_101	4	6M	5.7496	No	Palliative	Metastasized	10.0205	1	NA	NA	5.60028
Pat_102	1	BL	0	No	Adjuvant	NA	38.768	1	17.3799	1	5.17944
Pat_102	2	1M	0.919937	No	Adjuvant	NA	38.768	1	17.3799	1	5.31251
Pat_102	3	3M	2.75981	No	Adjuvant	NA	38.768	1	17.3799	1	5.45448
Pat_103	1	BL	0	No	Palliative	Locally advanced	17.6427	1	NA	NA	5.41843
Pat_103	2	3M	2.29984	No	Palliative	Locally advanced	17.6427	1	NA	NA	5.25481
Pat_103	3	6M	5.19107	No	Palliative	Locally advanced	17.6427	1	NA	NA	5.4624
Pat_104	1	BL	0	No	Adjuvant	NA	14.0616	1	5.74949	1	5.55687
Pat_104	2	1M	0.919937	No	Adjuvant	NA	14.0616	1	5.74949	1	6.25534
Pat_104	3	3M	2.95694	No	Adjuvant	NA	14.0616	1	5.74949	1	5.63295
Pat_105	1	BL	0	No	Palliative	Metastasized	19.9754	1	NA	NA	5.22058
Pat_105	2	1M	0.952792	No	Palliative	Metastasized	19.9754	1	NA	NA	5.54565
Pat_105	3	3M	2.85837	No	Palliative	Metastasized	19.9754	1	NA	NA	5.5481
Pat_105	4		4.23828	No	Palliative	Metastasized	19.9754	1	NA	NA	5.29597
Pat_106	1	BL	0	No	Palliative	Locally advanced	24.9363	1	NA	NA	5.24384
Pat_106	2	1M	0.591388	No	Palliative	Locally advanced	24.9363	1	NA	NA	5.21735
Pat_106	3	3M	2.43126	No	Palliative	Locally advanced	24.9363	1	NA	NA	5.2578
Pat_106	4		5.25678	No	Palliative	Locally advanced	24.9363	1	NA	NA	5.34578
Pat_106	5	6M	6.17672	No	Palliative	Locally advanced	24.9363	1	NA	NA	5.30424
Pat_107	1	BL	0	No	Palliative	Metastasized	9.10062	1	NA	NA	5.17125
Pat_107	2		1.90558	No	Palliative	Metastasized	9.10062	1	NA	NA	5.39991
Pat_107	3	3M	3.64689	No	Palliative	Metastasized	9.10062	1	NA	NA	5.24854
Pat_107	4	6M	6.4067	No	Palliative	Metastasized	9.10062	1	NA	NA	4.75544
Pat_108	1	BL	0	No	Palliative	Metastasized	11.8604	1	NA	NA	4.85653
Pat_108	2	1M	0.919937	No	Palliative	Metastasized	11.8604	1	NA	NA	4.99258
Pat_108	3	6M	5.65104	No	Palliative	Metastasized	11.8604	1	NA	NA	4.98049
Pat_108	4	>7.5M	7.95088	No	Palliative	Metastasized	11.8604	1	NA	NA	5.34278
Pat_109	1	BL	0	No	Adjuvant	Metastasized	33.6099	0	5.02669	1	5.2222
Pat_109	2	1M	0.887082	No	Adjuvant	Metastasized	33.6099	0	5.02669	1	4.98265
Pat_109	3	3M	2.89123	No	Adjuvant	Metastasized	33.6099	0	5.02669	1	5.30933
Pat_109	4	6M	5.88102	No	Adjuvant	Metastasized	33.6099	0	5.02669	1	4.93497
Pat_110	1	BL	0	No	Palliative	Locally advanced	4.96099	1	NA	NA	5.44217
Pat_110	2	1M	0.919937	No	Palliative	Locally advanced	4.96099	1	NA	NA	5.56605
Pat_110	3	3M	3.21978	No	Palliative	Locally advanced	4.96099	1	NA	NA	5.72831
Pat_111	1	BL	0	No	Adjuvant	NA	35.9425	0	33.9055	0	5.62717
Pat_111	2	1M	0.919937	No	Adjuvant	NA	35.9425	0	33.9055	0	5.33396
Pat_111	3	3M	2.75981	No	Adjuvant	NA	35.9425	0	33.9055	0	5.582
Pat_111	4	6M	4.82967	No	Adjuvant	NA	35.9425	0	33.9055	0	5.93576
Pat_112	1	BL	0	No	Palliative	Metastasized	2.56263	1	NA	NA	5.82509
Pat_113	1	BL	0	No	Palliative	Metastasized	3.05544	1	NA	NA	5.87459
Pat_113	2	1M	1.05136	No	Palliative	Metastasized	3.05544	1	NA	NA	5.98706
Pat_114	1	BL	0	No	Palliative	Locally advanced	30.423	1	NA	NA	5.90709
Pat_114	2	1M	1.18278	No	Palliative	Locally advanced	30.423	1	NA	NA	6.32625
Pat_114	3	3M	3.25263	No	Palliative	Locally advanced	30.423	1	NA	NA	6.33766
Pat_114	4		4.17257	No	Palliative	Locally advanced	30.423	1	NA	NA	5.94616
Pat_115	1	BL	0	No	Palliative	Locally advanced	9.26489	1	NA	NA	5.12162
Pat_115	2	1M	1.11707	No	Palliative	Locally advanced	9.26489	1	NA	NA	5.82635
Pat_115	3	3M	2.13557	No	Palliative	Locally advanced	9.26489	1	NA	NA	5.75111
Pat_115	4	6M	5.58533	No	Palliative	Locally advanced	9.26489	1	NA	NA	5.79942
Pat_115	5	>7.5M	7.81946	No	Palliative	Locally advanced	9.26489	1	NA	NA	6.42832
Pat_116	1	BL	0	No	Palliative	Locally advanced	2.95688	1	NA	NA	5.47957
Pat_116	2	1M	0.558533	No	Palliative	Locally advanced	2.95688	1	NA	NA	5.48915
Pat_117	1	BL	0	No	Palliative	Metastasized	1.83984	1	NA	NA	5.45492
Pat_118	1	BL	0	No	Adjuvant	NA	32.0657	0	18.8583	1	5.20235
Pat_118	2	1M	0.919937	No	Adjuvant	NA	32.0657	0	18.8583	1	5.18877
Pat_118	3	3M	2.79267	No	Adjuvant	NA	32.0657	0	18.8583	1	5.29715
Pat_118	4	6M	5.61819	No	Adjuvant	NA	32.0657	0	18.8583	1	5.2391
Pat_119	1	BL	0	No	Palliative	Metastasized	1.77413	1	NA	NA	5.06924
Pat_120	1	BL	0	No	Palliative	Metastasized	10.7433	1	NA	NA	5.06819
Pat_120	2	1M	0.624243	No	Palliative	Metastasized	10.7433	1	NA	NA	5.17723
Pat_120	3	3M	2.56268	No	Palliative	Metastasized	10.7433	1	NA	NA	5.1432
Pat_121	1	BL	0	No	Palliative	Metastasized	10.6448	1	NA	NA	5.35978
Pat_121	2	1M	0.919937	No	Palliative	Metastasized	10.6448	1	NA	NA	5.85247
Pat_121	3	3M	3.15407	No	Palliative	Metastasized	10.6448	1	NA	NA	5.62349
Pat_121	4	6M	5.0268	No	Palliative	Metastasized	10.6448	1	NA	NA	5.39913
Pat_121	5	>7.5M	8.27943	No	Palliative	Metastasized	10.6448	1	NA	NA	5.29712
Pat_122	1	BL	0	No	Palliative	Metastasized	5.51951	1	NA	NA	5.40519
Pat_122	2	1M	1.34705	No	Palliative	Metastasized	5.51951	1	NA	NA	5.5246
Pat_123	1	1M	0.459968	No	Palliative	Metastasized	12.0575	1	NA	NA	5.00179
Pat_123	2		1.74131	No	Palliative	Metastasized	12.0575	1	NA	NA	5.12549
Pat_123	3	3M	2.89123	No	Palliative	Metastasized	12.0575	1	NA	NA	5.17171
Pat_123	4	6M	5.65104	No	Palliative	Metastasized	12.0575	1	NA	NA	5.06922
Pat_124	1		0.459968	Yes	Palliative	Metastasized	29.9302	0	NA	NA	5.39481
Pat_124	2	1M	0.919937	Yes	Palliative	Metastasized	29.9302	0	NA	NA	5.33952
Pat_124	3	3M	2.75981	Yes	Palliative	Metastasized	29.9302	0	NA	NA	5.36685
Pat_124	4		4.10686	Yes	Palliative	Metastasized	29.9302	0	NA	NA	5.77333

## Sheet: Tissue decorin
Systemic and local decorin levels mirror the clinical course of pancreatic cancer
M Svensson et al. J Pathol Clin Res
https://doi.org/10.1002/2056-4538.70066
File S21. Raw data - Tissue decorin
Patient	PARP_inhib	Neoadjuvant_treatment	OS_months	Vital_status	RFS_months	Recurrence_status	DCN_intensity_in_PanCK	DCN_fraction_in_PanCK	PanCK_per_mm2	CD4_per_mm2	CD8_per_mm2	CD20_per_mm2	CD68_per_mm2	Fraction_CD4DCN	Fraction_CD8DCN	Fraction_CD20DCN	Fraction_CD68DCN	DCN_intensity_immune_area	DCN_intensity_stroma	Nbr_CD4DCNneg_inf_cancer	Nbr_CD8DCNneg_inf_cancer	Nbr_CD20DCNneg_inf_cancer	Nbr_CD68DCNneg_inf_cancer	Nbr_CD4DCNpos_inf_cancer	Nbr_CD8DCNpos_inf_cancer	Nbr_CD20DCNpos_inf_cancer	Nbr_CD68DCNpos_inf_cancer
Pat_011	No	Treatment naive	21.2238	1	6.43943	1	0.536687	10.3064	297.893	20.9325	36.2036	35.9509	96.6882	37.4194	35.5995	86.1603	18.7433	23.2672	24.2858	4	24.8421	0.666667	30.1579	1	3.63158	0.125	5.26316
Pat_013	No	Treatment naive	76.4189	0	12.9117	1	2.63282	1.11482	1054.36	39.0962	60.2566	14.271	124.714	23.8184	25.4405	24.9489	25.1506	19.1282	22.5905	17.6667	57.4	6.28571	118.1	1.28571	4	0.333333	8.55556
Pat_015	No	Treatment naive	74.1191	0	72.8049	0	8.39959	6.78258	332.962	66.7737	32.5778	0	77.3522	25.7096	35.0899	0	34.9677	27.5072	53.3458	20.7778	32.0556		32.2222	3.5	4.5	0	8.05556
Pat_023	No	Treatment naive	44.3532	1	25.7248	1	2.53967	21.017	169.843	74.2278	37.365	108.157	285.048	3.94761	9.37941	1.07822	17.2806	20.7472	22.9473	7.61538	8.71429	6.33333	91.5714	1	0.230769	0	20.4286
Pat_029	No	Treatment naive	25.5606	1	11.2361	1	-2.92591	66.8255	250.738	30.2816	70.7208	15.7626	605.64	88.377	79.0247	92.0732	72.1539	41.9246	41.9774	0.4	1.72727	0.125	23.1818	2.3	7.54545	1.25	51.9091
Pat_033	No	Treatment naive	31.1786	1	22.8337	1	12.8064	58.2947	261.908	8.23024	29.2065	1.87338	72.768	61.9247	53.6972	27.8107	40.9941	32.6111	32.3932	2.94444	14.6296	3.44444	37.8889	2.65	14.7037	0.5	21.1481
Pat_035	No	Treatment naive	55.6879	1	18.7926	1	2.80656	53.3531	479.932	22.4676	16.8258	6.5201	178.288	31.3165	41.0794	51.0035	27.9251	26.5092	27.4116	7.46341	6.95	0.407407	104.293	2.79487	5.34146	0.25	30.9512
Pat_037	Yes	Treatment naive	64.5914	1	6.96509	1	9.46776	12.7291	138.422	8.47375	25.0247	0.485411	65.8654	54.3413	61.0517	60.8696	49.7566	31.8462	23.4639	0.727273	4.2	0.25	13.2	0.615385	3.26667	0	4.46667
Pat_038	No	Treated	62.8172	0	51.8768	0	6.12313	22.3708	167.83	47.6349	27.5123	1.26741	111.234	47.6533	52.596	50.2165	44.8325	22.6639	34.951	6.98333	2.48333	0.0625	26.05	2.98305	1.41379	0.037037	9.48333
Pat_045	No	Treated	59.4661	0	26.4805	1	18.931	76.9513	174.717	93.8203	15.9844	5.89448	93.9604	55.0288	58.9001	67.5562	50.3194	38.6776	37.7172	8.51724	3.06897	0.545455	23.5862	12.8276	4.89655	0.666667	24.8276
Pat_047	No	Treated	64.6571	0	59.1376	0	-5.90034	49.8917	85.3815	50.0499	52.794	4.37902	95.9797	48.7196	56.7071	38.5321	58.7417	35.276	41.2598	4.61538	6.30769	0.272727	9.30769	4.30769	9.15385	0.545455	11.3077
Pat_048	No	Treated	11.3347	1	4.43532	1	3.46502	49.375	329.602	43.1532	77.6456	4.66754	298.555	36.8583	48.8375	47.3176	39.6121	29.7166	31.5953	18.7143	35.66	0.942857	187.84	11.8125	32.6	0.971429	100.84
Pat_056	No	Treatment naive	15.3429	1	13.7002	1	1.232	12.1089	348.023	9.69375	157.137	18.9106	414.277	10.8999	26.267	34.6722	23.0619	23.6849	28.1382	1.6	151.882	2.23529	195.176	0.307692	33.5294	1.13333	56.9412
Pat_057	No	Treatment naive	21.848	1	17.7413	1	2.47303	53.8626	205.082	28.2145	21.6976	1.54976	146.311	27.646	29.2012	41.3534	20.7065	21.8943	25.1414	1.9375	4.54839	0.0714286	53.2188	1.92857	2.35714	0.571429	18
Pat_058	No	Treatment naive	56.4764	0	55.5893	0	12.1074	39.1191	219.239	9.64299	18.9286	0.671958	130.871	62.4712	57.0203	59.6154	52.7047	28.8592	38.999	2.03226	4.65517	0	39.9375	1.41935	2.51613	0.1	17.8125
Pat_061	No	Treatment naive	56.2464	0	54.8994	0	-4.8765	12	51.9603	17.6566	10.4799	9.01804	27.0951	63.6771	60.3604	81.1111	56.4516	36.3854	52.1192	0.5	0.5	0	2.66667	0.75	0	0	2
Pat_063	No	Treatment naive	18.3326	1	9.49487	1	8.0362	51.5218	493.004	19.2525	22.6626	3.79185	138.459	89.3057	83.6169	84.7534	75.7975	42.2413	57.1995	1.33333	7.11111	0.157895	37.9655	4.71429	13.8571	0.636364	62.3448
Pat_069	No	Treatment naive	40.2464	1	17.7741	1	-7.94472	31.6463	475.948	108.458	28.4378	45.7792	120.254	8.84103	25.0279	0.725389	43.9308	30.3101	42.7131	53.625	34.75	101.333	49.875	0.875	4.28571	0	13.375
Pat_071	No	Treatment naive	30.2259	1	8.34497	1	4.39697	35.8336	221.745	19.4971	18.8889	1.08474	85.4947	7.88525	19.9026	14.8837	15.8055	26.369	37.7445	6.09091	6.43939	1.13462	46.3382	0.478261	2.0339	0.185185	9.43284
Pat_079	No	Treatment naive	51.7454	0	49.0513	0	-9.89013	59.633	128.457	12.925	11.6595	0	29.6768	94.2029	71.2121	0	59.5668	37.5618	77.1024	0	3.66667		2.25	0.5	1.5		2
Pat_085	No	Treatment naive	3.61396	1	1.97125	1	3.57427	45.4954	111.584	6.28266	26.787	2.14597	94.1493	70.6258	72.0345	78.0488	54.8238	35.4681	37.1788	0.846154	4.29032	0.0833333	22.4839	0.592593	3.77419	0	17.0968
Pat_087	No	Treated	34.2341	1	16.5257	1	-4.08495	6.51522	431.926	66.4634	48.8082	10.8666	148.668	1.57023	4.84005	58.9431	6.25912	18.5957	30.682	29.0435	45.3333	7.80952	111.625	1.3125	2.21053	0.333333	8.25
Pat_087	No	Treatment naive	34.2341	1	16.5257	1	4.64476	30.8087	315.375	83.5308	91.0636	9.16817	117.601	6.47409	9.94549	52.9091	9.85366	27.1114	34.5932	21	38.4074	3.2963	58.4815	1.48	11.0769	0.117647	8.69231
Pat_096	No	Treated	38.5051	0	13.5359	1	1.212	13.7956	221.945	79.6086	55.2698	18.2224	127.527	11.7617	20.517	61.2531	12.2857	28.9897	33.0432	15.1053	7.31579	2.88889	38.1053	2.55556	2.68421	2.5	7.94444
Pat_104	No	Treated	14.0616	1	5.74949	1	6.62188	19.7562	375.249	62.0956	25.769	39.5229	55.6327	5.3079	13.1547	79.8859	12.4247	28.2328	41.3278	10.303	5.96875	3.93548	36.6061	0.6875	1.15625	0.333333	5.42424
Pat_109	No	Treated	33.6099	0	5.02669	1	1.18522	59.0364	243.85	47.5672	33.0841	2.93549	109.376	28.7813	44.7655	66.0256	32.8999	43.0983	57.5679	10.85	5.1	0.428571	45.65	8.3	10.7368	0.1	32.9
Pat_111	No	Treatment naive	35.9425	0	33.9055	0	9.61881	11.3061	289.037	43.0222	38.4269	34.828	145.737	9.75309	23.7241	45.5357	16.1731	24.764	37.0774	8.94118	23.2941	2.64706	36.9412	1.375	8.8125	0.4	7.52941
Pat_118	No	Treatment naive	32.0657	0	18.8583	1	-3.9715	29.4493	201.393	34.5039	44.62	13.3186	225.467	6.01018	10.0829	61.2344	15.2234	25.6657	32.9653	7.39394	12.5758	0.551724	80	0.869565	1.65517	0	15.3793
